# Supplementary material for: Metabolic engineering of Zymomonas mobilis for 2,3-butanediol production from lignocellulosic biomass sugars
Source: Biotechnol Biofuels. 2016 Sep 2;9(1):189. doi: 10.1186/s13068-016-0606-y (PMC5010730; doi:10.1186/s13068-016-0606-y)
Supplement: Supplementary file 1 — 10.1186/s13068-016-0606-y Sequence information for constructs and major plasmids (1A) used in this work, systems biology datasets used to evaluate Z. mobilis genes that may potentially affect lactate and heterologous 2,3-BDO production (1B), as well as fermentation data and yield at different conditions (1C). [file 13068_2016_606_MOESM1_ESM.xlsx]

## Sheet: Table S1A_Sequences
Table 1D: Sequence information for constructs and major plasmids used in this work.
Construct or Plasmid Name	Characteristics	Sequence
pEZ15Asp (pEZ)		CCATagatctcGAGCTCGGTACCCGGGGATCCGTCGACtactagtagcggccgctgcagGTCACACTGGCTCACCTTCGGGTGGGCCTTTCTGCGTTTATATACTAGAGAGAGAATATAAAAAGCCAGATTATTAATCCGGCTTTTTTATTATTTGCGCTAGCGGAGTGTATACTGGCTTACTATGTTGGCACTGATGAGGGTGTCAGTGAAGTGCTTCATGTGGCAGGAGAAAAAAGGCTGCACCGGTGCGTCAGCAGAATATGTGATACAGGATATATTCCGCTTCCTCGCTCACTGACTCGCTACGCTCGGTCGTTCGACTGCGGCGAGCGGAAATGGCTTACGAACGGGGCGGAGATTTCCTGGAAGATGCCAGGAAGATACTTAACAGGGAAGT…
GS2	Codon optimized an operon of aldC and bdh genes from E. cloacae driven by Pgap, [Pgap_(ALDC-BDH)]	gaattcgcggccgcttctagagATCTAAAACGTCTCAAACCAGCATGGATTCGCGGCCGCGTTCGATCAACAACCCGAATCCTATCGTAATGATGTTTTGCCCGATCAGCCTCAATCGACAATTTTACGCGTTTCGATCGAAGCAGGGACGACAATTGGCTGGGAACGGTATACTGGAATAAATGGTCTTCGTTATGGTATTGATGTTTTTGGTGCATCGGCCCCGGCGAATGATCTATATGCTCATTTCGGCTTGACCGCAGTCGGCATCACGAATAAGGTGTTGGCCGCGATCGCCGGTAAGTCGGCACGTTAAAAAATAGCTATGGAATATAATAGCTACTtAATAAGTTAGGAGAATAAACATGATGCATTCCAGCGCATGCGATTGCGAGGCGT…
GS6	Codon optimized an operon of native aldC and bdh genes from E. cloacae driven by its native promoter, [PEc_(ALDC-BDH)]	gaattcgcggccgcttctagagATCTAAAACGTCTCAAACCAGCATGGATTATCTAAAACGTCTCAAACC AGCATGGATTCTATATTGGAACTCTCTGCTGAATCGGGTCAACATTTATTTAACCTTTCTAAATAAAGTT GAAGAGGACGAGCATGATGATGCACTCATCTGCCTGCGACTGTGAGGCCAGTTTATGCGAGACCCTGCGC GGGTTCTCCGCTAAGCATCCTGACAGCGTGATCTATCAGACATCGCTAATGAGCGCCCTGCTAAGCGGCG TCTACGAGGGGGACACCACCATCGCCGATCTGCTGGCGCACGGTGATTTTGGTCTGGGCACCTTCAACGA GCTGGACGGCGAAATGATTGCCTTCAGCAGCCAGGTGTACCAGC…
(Pgap_ALDC)-(Peno_BDH)	Codon optimized aldC and bdh genes from B. licheniformis driven by Pgap and Peno promoter respectively in BC3 construct	gaattcgcggccgcttctagagATCTAAAACGTCTCAAACCAGCATGGATTCGCGGCCGCGTTCGATCAACAACCCGAATCCTATCGTAATGATGTTTTGCCCGATCAGCCTCAATCGACAATTTTACGCGTTTCGATCGAAGCAGGGACGACAATTGGCTGGGAACGGTATACTGGAATAAATGGTCTTCGTTATGGTATTGATGTTTTTGGTGCATCGGCCCCGGCGAATGATCTATATGCTCATTTCGGCTTGACCGCAGTCGGCATCACGAATAAGGTGTTGGCCGCGATCGCCGGTAAGTCGGCACGTTAAAAAATAGCTATGGAATATAATAGCTACTtAATAAGTTAGGAGAATAAACATGTCCAGCCATAATGAACAAAATCAAGGTAGCG…
PEc_ALSecwt	Codon optimized als gene fragmentin from E. cloacae driven by native promtoer in BC4 construct	gaattcgcggccgcttctagagATCTAAAACGTCTCAAACCAGCATGGATTATCTAAAACGTCTCAAACC AGCATGGATTCTATATTGGAACTCTCTGCTGAATCGGGTCAACATTTATTTAACCTTTCTAAATAAAGTT GAAGAGGACGAGCATGATGAACAGTGAGAAACAGTCACGTCAGTGGGCGCATGGCGCCGATATGGTTGTA GGTCAACTGGAAGCGCAGGGCGTGAAGCAGGTGTTCGGGATCCCGGGGGCGAAAATCGACAAAGTCTTTG ACTCCCTGCTGGACTCCTCCATTGAGATCATCCCCGTACGCCACGAGGCAAACGCGGCGTTCATGGCGGC GGCGGTAGGGCGCCTGACCGGCAAAGCCGGGGTGGCGCTGGTCA…
Peno_ALSecopt	Codon optimized als gene fragmentin from E. cloacae driven by strong promtoer Peno in BC5 construct	gaattcgcggccgcttctagagATCTAAAACGTCTCAAACCAGCATGGATTTGTCTATACTCCAGTTACT CAATACGTAACAATAATCAGTTTATCCTAACTATAGAATCGCATGAGAAGCGATAACGTTTCACCATAAG CAATATATTCATTGCAACAGTGGAATTGCCTTATGCGTCAAGGAAGGATAGATCATTGACGGACTGAGTT CAAAAAGAGACTCGTCTAAAAGATTTTAAGAAAGGTTTCGATATGAATAGCGAAAAACAAAGCCGTCAGT GGGCGCATGGTGCCGATATGGTCGTTGGTCAATTAGAAGCTCAAGGCGTCAAACAAGTCTTTGGTATTCC CGGCGCCAAAATCGATAAAGTTTTCGATTCTTTGCTTGATTCTA…
Ptet-BlAls	codon-optimized als genes from B. lincheniformis driven by inducible Ptet promoter in BC9 construct	gaattcgcggccgcttctagagTTAAGACCCACTTTCACATTTAAGTTGTTTTTCTAATCCGCATATGATCAATTCAAGGCCGAATAAGAAGGCTGGCTCTGCACCTTGGTGATCAAATAATTCGATAGCTTGTCGTAATAATGGCGGCATACTATCAGTAGTAGGTGTTTCCCTTTCTTCTTTAGCGACTTGATGCTCTTGATCTTCCAATACGCAACCTAAAGTAAAATGCCCCACAGCGCTGAGTGCATATAATGCATTCTCTAGTGAAAAACCTTGTTGGCATAAAAAGGCTAATTGATTTTCGAGAGTTTCATACTGTTTTTCTGTAGGCCGTGTACCTAAATGTACTTTTGCTCCATCGCGATGACTTAGTAAAGCACATCTAAAACTTTTAG…
Ptet-BsAls1	codon-optimized alS gene from B. subtilis driven by inducible promoter Ptet in BC10 construct	gaattcgcggccgcttctagagTTAAGACCCACTTTCACATTTAAGTTGTTTTTCTAATCCGCATATGAT CAATTCAAGGCCGAATAAGAAGGCTGGCTCTGCACCTTGGTGATCAAATAATTCGATAGCTTGTCGTAAT AATGGCGGCATACTATCAGTAGTAGGTGTTTCCCTTTCTTCTTTAGCGACTTGATGCTCTTGATCTTCCA ATACGCAACCTAAAGTAAAATGCCCCACAGCGCTGAGTGCATATAATGCATTCTCTAGTGAAAAACCTTG TTGGCATAAAAAGGCTAATTGATTTTCGAGAGTTTCATACTGTTTTTCTGTAGGCCGTGTACCTAAATGT ACTTTTGCTCCATCGCGATGACTTAGTAAAGCACATCTAAAACT…
Ptet-BsAls2	2nd codon-optimized alS gene from B. subtilis driven by inducible promoter Ptet in BC11 construct	gaattcgcggccgcttctagagTTAAGACCCACTTTCACATTTAAGTTGTTTTTCTAATCCGCATATGAT CAATTCAAGGCCGAATAAGAAGGCTGGCTCTGCACCTTGGTGATCAAATAATTCGATAGCTTGTCGTAAT AATGGCGGCATACTATCAGTAGTAGGTGTTTCCCTTTCTTCTTTAGCGACTTGATGCTCTTGATCTTCCA ATACGCAACCTAAAGTAAAATGCCCCACAGCGCTGAGTGCATATAATGCATTCTCTAGTGAAAAACCTTG TTGGCATAAAAAGGCTAATTGATTTTCGAGAGTTTCATACTGTTTTTCTGTAGGCCGTGTACCTAAATGT ACTTTTGCTCCATCGCGATGACTTAGTAAAGCACATCTAAAACT…
pEZ-BC5	pEZ plasmid containing BC5 construct, which includes codon optimized E. cloacae genes of als driven by Peno and an operon of aldC and bdh genes driven by Pgap	GTCACACTGGCTCACCTTCGGGTGGGCCTTTCTGCGTTTATATACTAGAGAGAGAATATAAAAAGCCAGATTATTAATCCGGCTTTTTTATTATTTGCGCTAGCGGAGTGTATACTGGCTTACTATGTTGGCACTGATGAGGGTGTCAGTGAAGTGCTTCATGTGGCAGGAGAAAAAAGGCTGCACCGGTGCGTCAGCAGAATATGTGATACAGGATATATTCCGCTTCCTCGCTCACTGACTCGCTACGCTCGGTCGTTCGACTGCGGCGAGCGGAAATGGCTTACGAACGGGGCGGAGATTTCCTGGAAGATGCCAGGAAGATACTTAACAGGGAAGTGAGAGGGCCGCGGCAAAGCCGTTTTTCCATAGGCTCCGCCCCCCTGACAAGCATCACGA…
pEZ-BC11	pEZ plasmid containing BC11 construct, which includes codon-optimized alS gene from B. subtilis driven by inducible promoter Ptet and an operon of aldC and bdh genes from E. cloacae driven by Pgap	ctgaattcgcggccgcttctagagatctaaaacgtctcaaaccagcatggattcgcggccgcgttcgatcaacaacccgaatcctatcgtaatgatgttttgcccgatcagcctcaatcgacaattttacgcgtttcgatcgaagcagggacgacaattggctgggaacggtatactggaataaatggtcttcgttatggtattgatgtttttggtgcatcggccccggcgaatgatctatatgctcatttcggcttgaccgcagtcggcatcacgaataaggtgttggccgcgatcgccggtaagtcggcacgttaaaaaatagctatggaatataatagctacttaataagttaggagaataaacatgatgcattccagcgcatgcgattgcgaggc…

## Sheet: Table S1B_Omics_Data
Table 1A: Systems biology datasets used to evaluate genes affecting lactate and heterologous 2,3-BDO production.
Microarray results from published papers and inhouse data
Furfural shock experiment (Unpublished)
Seq_ID	FUNCTION	Functional_Group	Strand	Start	Stop	Furfural_Shock_Glucose	Furfural_Shock_Xylose	Furfural_Shock_0min	Furfural_Shock_15min	Furfural_Shock_60min	Furfural_Shock_Glucose_0min	Furfural_Shock_Glucose_15min	Furfural_Shock_Glucose_60min	Furfural_Shock_Xylose_0min	Furfural_Shock_Xylose_15min	Furfural_Shock_Xylose_60min	Furfural_Stress_Furfural	Furfural_Stress_Gluc_Furfural	Furfural_Stress_Xyl_Furfural	Furfural_Stress_log	Furfural_Stress_Gluc_log	Furfural_Stress_Xyl_log	Furfural_Stress_Furfural_Stationary	Furfural_Stress_Furfural_log	Furfural_Stress_None_log	Furfural_Stress_Gluc_F_Stat	Furfural_Stress_Gluc_F_log	Furfural_Stress_Gluc_None_log	Furfural_Stress_Xyl_F_Stat	Furfural_Stress_Xyl_F_log	Furfural_Stress_Xyl_None_log
ZMO0687	acetolactate synthase	10	r	682521	680860	14.919	14.7472	14.8083	14.8588	14.8322	14.9536	14.956	14.8474	14.663	14.7616	14.817	14.2463	14.531	13.9617	14.5217	14.8873	14.1562	14.2151	14.2776	14.7658	14.1891	14.873	14.9016	14.2412	13.6822	14.6301
ZMO1139	acetolactate synthase large subunit	10	f	1155710	1157497	15.1713	15.2637	15.2056	15.3593	15.0877	15.0895	15.3169	15.1076	15.3217	15.4017	15.0679	14.4624	14.3881	14.5366	14.6861	14.6547	14.7175	14.7246	14.2002	15.172	14.4863	14.29	15.0193	14.9628	14.1104	15.3247
ZMO1140	acetolactate synthase 3 regulatory subunit	10	f	1157519	1158031	15.0487	15.2652	14.9424	15.3695	15.159	14.6684	15.3364	15.1413	15.2164	15.4026	15.1766	14.3122	14.0984	14.5259	14.5617	14.4387	14.6848	14.4017	14.2227	14.9008	13.8991	14.2978	14.5796	14.9044	14.1475	15.222
ZMO1141	ketol-acid reductoisomerase	10	f	1158077	1159096	15.571	15.571	15.5505	15.5616	15.6009	15.5404	15.5588	15.6139	15.5606	15.5644	15.5879	15.4893	15.5236	15.4551	15.5122	15.5458	15.4787	15.5133	15.4654	15.559	15.4972	15.5501	15.5415	15.5293	15.3808	15.5765
ZMO0256	D-lactate dehydrogenase	3	f	256648	258372	13.8684	14.7462	14.3076	14.5406	14.0737	13.7506	14.2848	13.57	14.8646	14.7965	14.5775	14.283	14.3078	14.2583	14.3559	13.9325	14.7794	14.1271	14.439	14.2729	14.51	14.1057	13.7593	13.7442	14.7724	14.7865
ZMO1237	D-isomer specific 2-hydroxyacid dehydrogenase NAD-binding protein	3	r	1262079	1261084	14.142	14.5664	14.4313	14.4137	14.2177	14.1835	14.2683	13.9744	14.6791	14.5592	14.4611	13.9609	14.0483	13.8735	14.2399	14.0253	14.4545	13.83	14.0918	14.3881	14.2001	13.8965	14.1542	13.46	14.2871	14.622
ZMO1360	thiamine pyrophosphate protein TPP binding domain-containing protein	4	r	1375072	1373366	14.5504	14.7634	14.7972	14.7056	14.4678	14.7339	14.5645	14.3529	14.8606	14.8467	14.5827	14.9266	14.8232	15.0299	14.8081	14.761	14.8553	15.0139	14.8392	14.777	14.8997	14.7467	14.7753	15.128	14.9319	14.7787
Acetate shock experiment (Biotechnol Biofuels. 2014, 7(1):140. )
Seq_ID	FUNCTION	Functional_Group	Strand	Start	Stop	8b_Ac_Gluc_0	8b_Ac_Gluc_10	8b_Ac_Xyl_0	8b_Ac_Xyl_3.5	8b_mixed_Ac_Ac	8b_mixed_Ac_None	8b_mixed_Ac_Stationary	8b_mixed_Ac_Transition	8b_mixed_Ac_log	8b_mixed_Ac_Ac_Stationary	8b_mixed_Ac_Ac_Transition	8b_mixed_Ac_Ac_log	8b_mixed_Ac_None_Stationary	8b_mixed_Ac_None_Transition	8b_mixed_Ac_None_log
ZMO0687	acetolactate synthase	10	r	682521	680860	13.2028	13.8599	13.0906	12.5948	13.62	13.6838	13.2122	13.617	14.1265	13.3991	13.2769	14.1841	13.0254	13.9572	14.0689
ZMO1139	acetolactate synthase large subunit	10	f	1155710	1157497	12.3595	13.2487	13.9084	13.694	13.3026	13.2875	13.2479	13.3038	13.3334	13.0947	13.0362	13.7768	13.4011	13.5714	12.89
ZMO1140	acetolactate synthase 3 regulatory subunit	10	f	1157519	1158031	12.8403	13.7551	14.1368	14.0151	13.1512	13.1902	12.6722	13.2578	13.5821	12.5823	12.9624	13.9088	12.7621	13.5533	13.2553
ZMO1141	ketol-acid reductoisomerase	10	f	1158077	1159096	14.9152	14.9861	14.8482	14.8174	14.9359	15.0251	14.8649	14.8825	15.1941	14.8653	14.7406	15.2018	14.8644	15.0245	15.1864
ZMO0256	D-lactate dehydrogenase	3	f	256648	258372	10.9332	11.3698	12.2004	12.1699	12.3626	13.5987	13.1679	13.0051	12.7689	12.4116	11.8139	12.8623	13.9244	14.1964	12.6755
ZMO1237	D-isomer specific 2-hydroxyacid dehydrogenase NAD-binding protein	3	r	1262079	1261084	12.1166	11.8423	12.8979	12.0988	12.6467	13.2266	13.2481	12.9662	12.5958	12.5098	12.7272	12.7032	13.9864	13.2051	12.4884
ZMO1360	thiamine pyrophosphate protein TPP binding domain-containing protein	4	r	1375072	1373366	13.6541	12.9966	13.2864	13.8111	13.8725	14.3414	14.0666	13.9772	14.2771	13.2823	13.8498	14.4855	14.8508	14.1046	14.0686
Aerobic fermentation (BMC Genomics. 2009, 10:34.)
Seq_ID	FUNCTION	Functional_Group	Strand	Start	Stop	F4_6h_0%_S	F1_6h_0%_L	F4_10h_0%_S	F1_10h_0%_S	F4_13.5h_0%_S	F1_13.5h_0%_S	F4_26h_0%_S	F1_26h_0%_S	F3_6h_6%_L	F2_6h_6%_L	F3_10h_6%_L	F2_10h_6%_L	F3_13.5h_6%_L	F2_13.5h_6%_L	F3_26h_6%_S	F2_26h_6%_S
ZMO0687	acetolactate synthase	10	r	682521	680860	14.7259	14.6053	11.6808	11.9003	11.7491	11.6391	11.2514	10.9618	14.3298	14.2434	14.2146	14.1918	13.9005	13.283	12.6705	12.2747
ZMO1139	acetolactate synthase large subunit	10	f	1155710	1157497	12.7363	12.3308	11.8504	11.6535	11.7042	11.8972	11.8277	11.8595	12.0614	11.9549	11.9278	12.4003	11.376	11.2117	11.489	11.3873
ZMO1140	acetolactate synthase 3 regulatory subunit	10	f	1157519	1158031	12.4743	12.1303	11.6887	11.3051	11.392	11.628	11.4714	11.4952	11.6959	11.8921	11.7597	12.1055	11.0423	10.9297	11.0001	10.9624
ZMO1141	ketol-acid reductoisomerase	10	f	1158077	1159096	14.9935	15.0925	14.533	14.4194	14.6607	14.8335	15.0504	15.0958	14.6092	14.9354	14.8216	14.7273	14.6317	14.4921	14.7955	14.7967
ZMO0256	D-lactate dehydrogenase	3	f	256648	258372	11.2092	11.3834	10.5712	10.8205	10.9024	10.7046	11.0498	10.7841	11.6952	12.3404	12.1363	12.2447	11.7703	11.7808	13.015	12.7609
ZMO1237	D-isomer specific 2-hydroxyacid dehydrogenase NAD-binding protein	3	r	1262079	1261084	12.4847	12.6599	14.0377	13.9776	13.7361	14.0929	14.0364	14.2951	12.879	13.3575	12.5399	12.6209	12.9307	13.1355	13.6636	13.9219
ZMO1360	thiamine pyrophosphate protein TPP binding domain-containing protein	4	r	1375072	1373366	13.2066	13.0833	13.6735	13.6334	13.8345	13.8794	14.3287	14.0316	13.0984	13.1127	13.1294	13.3295	13.4175	13.4284	14.0088	13.8933
Minimal medium experiment (Front Microbiol. 2014, 5:246.)
Seq_ID	FUNCTION	Functional_Group	Strand	Start	Stop	MM_130h	MM_148h	MM_166h	MM_190h	MM_AcR	MM_ZM4	MM_130h AcR	MM_130h ZM4	MM_148h AcR	MM_148h ZM4	MM_166h AcR	MM_166h ZM4	MM_190h AcR	MM_190h ZM4
ZMO0687	acetolactate synthase	10	r	682521	680860	12.66	12.92	12.68	12.69	12.6	12.88	12.19	13.14	12.68	13.17	12.79	12.57	12.72	12.65
ZMO1139	acetolactate synthase large subunit	10	f	1155710	1157497	13.42	12.31	12.03	12.01	12.36	12.53	12.84	13.99	12.12	12.49	12.22	11.85	12.24	11.77
ZMO1140	acetolactate synthase 3 regulatory subunit	10	f	1157519	1158031	12.96	11.78	11.52	11.48	11.85	12.02	12.32	13.59	11.55	12.01	11.74	11.3	11.79	11.16
ZMO1141	ketol-acid reductoisomerase	10	f	1158077	1159096	14.38	14.03	13.58	13.35	13.62	14.06	14.23	14.52	13.51	14.56	13.4	13.77	13.33	13.38
ZMO0256	D-lactate dehydrogenase	3	f	256648	258372	13.09	12.56	12.47	12.38	12.44	12.81	13.09	13.09	12.18	12.93	12.26	12.68	12.23	12.53
ZMO1237	D-isomer specific 2-hydroxyacid dehydrogenase NAD-binding protein	3	r	1262079	1261084	13.06	12.87	12.32	12.04	12.25	12.89	12.55	13.58	12.2	13.54	12.22	12.42	12.06	12.02
ZMO1360	thiamine pyrophosphate protein TPP binding domain-containing protein	4	r	1375072	1373366	13.31	12.82	12.43	12.44	12.74	12.76	13.25	13.38	12.75	12.89	12.43	12.44	12.53	12.34
Chemogenomic profiling (Mol Syst Biol. 2013, 9:674.)
Seq_ID	FUNCTION	Functional_Group	Strand	Start	Stop	p1ZMRG1	p2ZMRG	p3ZM4_log	p3ZM4_stat	p4stationary	p4glucose_153	p437C	p2ZMMG	p3ZM401_log	p3ZM401_stat	p1EtOH2	p1ZMRG2	p2EtOH2	p3EtOH2old	p1EtOH7	p2EtOH7old	p2EtOH7new	p1Acetic0.09%	p2Acetic0.09old	p2Acetic0.09	p2Acetic0.09new	p1Acetic0.2	p2Acetic0.2	p1HMF2.5mM	p2HMF2.5mM	p1HMF7.5	p2HMF7.5mM	p3furfuryl0.45	p3hydroxybenzaldehyde4mM	p3hydroxybenzoic8mM	p4butanol_1	p4furoic_9.9mM	p4batch1_7	p4levulinic_0.3	p4hydroquinone_4	p4NaCl_0.15	p4H2O2	p4vanillin_2.5
ZMO0687	acetolactate synthase	10	r	682521	680860	12.49	12.47	12.44	11.77	10.88	11.92	12.58	11.15	12.93	11.19	11.89	12.34	12.8	12.06	10.76	10.6	11.61	12.52	12.55	12.74	13.24	12.15	12.47	12.98	12.96	12.71	12.87	13.45	13.24	13.26	12.8	12.84	11.94	13.46	12.33	11.2	11.85	12.76
ZMO1139	acetolactate synthase large subunit	10	f	1155710	1157497	12.16	12.04	12.26	12.42	12.41	12.33	12.4	12.93	12.43	11.68	12.08	12.23	12.53	12.03	12.6	12.55	12.75	12.22	12.43	12.27	12.71	12.31	12.14	12.55	12.4	11.8	11.86	12.72	12.67	12.55	12.62	12.49	12.66	13.1	11.96	12.36	11.81	12.68
ZMO1140	acetolactate synthase 3 regulatory subunit	10	f	1157519	1158031	12.35	12.56	12.69	12.8	12.1	12.46	12.48	12.54	12.79	11.84	12.28	12.89	13.08	12.31	12.67	12.5	13.14	12.46	12.57	12.33	12.76	12.35	12.19	12.82	12.35	12.03	12.04	13.14	13.09	12.91	12.38	12.55	12.34	13	12.25	11.97	11.97	12.69
ZMO1141	ketol-acid reductoisomerase	10	f	1158077	1159096	14.01	14.15	14.08	13.83	12.81	13.69	13.62	13.32	14.08	13.4	13.74	13.88	14.34	13.77	13.11	13.58	13.95	13.93	13.96	14.04	13.96	13.82	13.89	13.78	13.99	13.81	13.85	14.16	14.15	14.09	13.75	13.88	13.38	13.82	13.39	13.33	13.65	13.73
ZMO0256	D-lactate dehydrogenase	3	f	256648	258372	11.87	11.44	11.16	12.79	11.17	11.16	11.84	12.51	11.8	11.29	12.18	11.67	12.87	12.17	12.6	12.94	13.3	12.28	12.38	12.37	12.42	12.43	11.9	12.52	12.26	12.04	12.1	12.28	12.24	11.78	12.02	12.38	12.07	12.18	12.38	12.04	11.49	11.95
ZMO1237	D-isomer specific 2-hydroxyacid dehydrogenase NAD-binding protein	3	r	1262079	1261084	11.49	9.79	9.61	13.08	11.74	12.39	10.41	12.58	11.29	10.9	11.22	9.61	11.15	10.94	11.58	11.56	12.36	10.73	10.72	11	11.12	11.02	11.49	11.43	11.39	10.87	10.76	10.92	10.71	10.23	10.81	10.9	11.85	10.29	11.15	12.95	10.61	10.65
ZMO1360	thiamine pyrophosphate protein TPP binding domain-containing protein	4	r	1375072	1373366	14.62	14.74	15.12	15.2	13.75	14.42	14.55	14.84	15.16	15.3	14.66	14.82	14.77	14.93	14.31	14.43	14.68	14.72	14.6	14.55	14.76	14.87	14.67	14.35	14.67	14.47	14.62	15.13	15.23	15.15	14.35	14.66	14.52	14.63	14.35	14.33	14.74	14.57
Average of all array data from above
Seq_ID	FUNCTION	Functional_Group	Strand	Start	Stop	Average of all Arrays
ZMO0687	acetolactate synthase	10	r	682521	680860	12.32
ZMO1139	acetolactate synthase large subunit	10	f	1155710	1157497	12.37
ZMO1140	acetolactate synthase 3 regulatory subunit	10	f	1157519	1158031	12.52
ZMO1141	ketol-acid reductoisomerase	10	f	1158077	1159096	13.78
ZMO0256	D-lactate dehydrogenase	3	f	256648	258372	12.11
ZMO1237	D-isomer specific 2-hydroxyacid dehydrogenase NAD-binding protein	3	r	1262079	1261084	11.14
ZMO1360	thiamine pyrophosphate protein TPP binding domain-containing protein	4	r	1375072	1373366	14.69
RNA-Seq
ZMO0281 mutant in RMG and RMX (Unpublished)
Seq_ID	FUNCTION	Functional_Group	Strand	Start	Stop	_33C_RMG1	_33C_RMG2	_33C_RMX1	_33C_RMX2	_33C_0281_RMG1	_33C_0281_RMG2	_33C_0281_RMX1	_33C_0281_RMX2	RNA-Seq Average
ZMO0687	acetolactate synthase	10	r	682521	680860	11.45	11.51	8.15	8.08	10.71	10.71	9.22	9.21	9.88
ZMO1139	acetolactate synthase large subunit	10	f	1155710	1157497	7.58	7.63	8.56	8.46	7.24	7.23	8.52	8.57	7.97375
ZMO1140	acetolactate synthase 3 regulatory subunit	10	f	1157519	1158031
ZMO1141	ketol-acid reductoisomerase	10	f	1158077	1159096	12.7	12.76	11.76	11.72	12.06	12.05	12.4	12.39	12.23
ZMO0256	D-lactate dehydrogenase	3	f	256648	258372	7.03	7.01	8.57	8.48	7.41	7.34	7.88	7.87	7.69875
ZMO1237	D-isomer specific 2-hydroxyacid dehydrogenase NAD-binding protein	3	r	1262079	1261084
ZMO1360	thiamine pyrophosphate protein TPP binding domain-containing protein	4	r	1375072	1373366	12.25	12.29	12.23	12.12	11.26	11.33	12.31	12.33	12.015
Proteomic data						Ethanol shock (PLoS One. 2013, 8(7):e68886. )					Minimal Medium (Front Microbiol. 2014, 5:246.)
Seq_ID	FUNCTION	Functional_Group	Strand	Start	Stop	ETOH_1	ETOH_2	Control_1	Control_2	Log2(Proteomics_ratio)	148h_Peptide Mean	190h_Peptide Mean
ZMO0687	acetolactate synthase	10	r	682521	680860	17.8	19.7	23.8	20.6	-0.24	15	18.5
ZMO1139	acetolactate synthase large subunit	10	f	1155710	1157497	2.5	4.1	1.1	1	1.65	9	18
ZMO1140	acetolactate synthase 3 regulatory subunit	10	f	1157519	1158031	3.4	1	1.1	3.1	0.07	7
ZMO1141	ketol-acid reductoisomerase	10	f	1158077	1159096	57.8	81.7	72.4	145	-0.64	51.5	74
ZMO0256	D-lactate dehydrogenase	3	f	256648	258372	0.8	1	3.4	3.1	-1.85	9.5	3
ZMO1237	D-isomer specific 2-hydroxyacid dehydrogenase NAD-binding protein	3	r	1262079	1261084	0.8	4.1	3.4	1	0.16	7	5.5
ZMO1360	thiamine pyrophosphate protein TPP binding domain-containing protein	4	r	1375072	1373366	315.9	334.2	331.7	439	-0.25	368	508.5

## Sheet: Table S1C_Fermentation_Data
Table 1B: Fermentation data and yield at different conditions.
Fermentation condition	pH = 5.8, T = 30°C; Media: RMG (10%) Supplemented W/Spec (200 ug/mL); RPM: 100-500; PO2: 0, 1%, 10%; Working Vol.: 300 mL
	The unit for glucose, and all fermentation products of xylitol, lactate, glycerol, acetate, acetoin, meso-2,3-BDO, ethanoll, and cell mass is g/L.
	Heterologous fermentation products (H) were defined as those from engineered 2,3-BDO pathay including acetoin and meso-2,3-BDO, and native fermentation products (N) were defined as those from native fermentation pathways including ethanol, xylitol, lactate, acetate, glycerol.
	Major fermentation products (Major) were defined as those of ethanol, acetoin, and meso-2,3-BDO, minor fermentation products (Minor) were defined as those of xylitol, lactate, acetate, and glycerol.
F1: Anaerobic, Sparged W/N2													Yield (g/g glucose)
	Time (hrs)	Glucose	Xylitol	Lactate	Glycerol	Acetate	Acetoin	Meso-2,3-BDO	Ethanol	OD600nm	Cell Mass		Time (hrs)	Meso-2,3-BDO	Acetoin	Ethanol	Xylitol	Lactate	Glycerol	Acetate	Major	Minor	All (Mino+Major)	Minor/Major	Heterologous (H)	Native (N)	H/N
	0	99.44	0	0.22	0.19	0.23	0.14	0.81	0.7	0.21	0.908099
	22	96.22	0.117916	0.23	0.28	0.22	0	1.02	2.26	0.3	0.92937		22	0.32	0	0.7	0.0366714	0.07	0.09	0.07
	30	85.59	0.498175	0.22	0.3	0.19	0	1.1	6.73	1.43	1.18238		30	0.08	0	0.49	0.0359597	0.02	0.02	0.01
	48	0.26	0.216385	0.57	0.31	0.3	0.26	1.68	43.95	3.65	1.7		48	0.02	0	0.44	0.00218164	0.01	0	0	0.46	0.01	0.48	0.03	0.02	0.46	0.04
F2: PO2 = 1%													Yield (g/g glucose)
	Time (hrs)	Glucose	Xylitol	Lactic acid	Glycerol	Acetic acid	Acetoin	BDO	Ethanol	OD600nm	Cell Mass		Time (hrs)	Meso-2,3-BDO	Acetoin	Ethanol	Xylitol	Lactate	Glycerol	Acetate	Major	Minor	All (Mino+Major)	Minor/Major	Heterologous (H)	Native (N)	H/N
	0	98.32	0	0.2	0.23	0.22	0.2	1.41	1.25	0.25	0.918175
	22	2.57	1.8386	0.61	0.72	0.3	14.47	11.69	19.09	5.34	2.05783		22	0.12	0.15	0.2	0.0192023	0.01	0.01	0
	30	2.08	1.78618	0.66	0.76	0.6	15.87	11.6	17.56	4.9	1.95931		30	0.12	0.16	0.18	0.0185605	0.01	0.01	0.01
	48	1.11	1.62163	0.84	0.8	0.98	16.89	11.57	15.79	4.66	1.89		48	0.12	0.17	0.16	0.0166826	0.01	0.01	0.01	0.46	0.04	0.5	0.1	0.29	0.21	1.42
F3: PO2 = 10%													Yield (g/g glucose)
	Time (hrs)	Glucose	Xylitol	Lactic acid	Glycerol	Acetic acid	Acetoin	BDO	Ethanol	OD600nm	Cell Mass		Time (hrs)	Meso-2,3-BDO	Acetoin	Ethanol	Xylitol	Lactate	Glycerol	Acetate	Major	Minor	All (Mino+Major)	Minor/Major	Heterologous (H)	Native (N)	H/N
	0	99.81	0.0817587	0.2	0.22	0.23	0.14	0.86	0.74	0.23	0.913697
	22	57.15	1.03809	0.58	0.32	0.4	9.87	3.06	6.59	2.15	1.34359		22	0.07	0.23	0.15	0.0243324	0.01	0.01	0.01
	30	45.58	0.164258	0.63	0.48	0.55	11.94	3.41	7.7	2.47	1.41523		30	0.06	0.22	0.14	0.00302913	0.01	0.01	0.01
	48	34.28	0.212639	0.72	0.86	0.79	13.27	3.37	7.53	1.76	1.25		48	0.05	0.2	0.11	0.00324472	0.01	0.01	0.01	0.37	0.04	0.41	0.11	0.25	0.15	1.65
	72	27.77	0.32031	0.83	0.86	0.96	12.75	3.09	6.67	1.24	1.13984
	96	34.98	0.332312	0.76	0.83	1	12.61	3.03	6.21	1.17	1.12416
	120	34.64	0.303311	0.76	0.82	1.04	12.51	3.01	6.03	1.12	1.11297
Flask: 125mL Flask W/50 mL media Shaking Incubator 200rpm													Yield (g/g glucose)
	Time (hrs)	Glucose	Xylitol	Lactic acid	Glycerol	Acetic acid	Acetoin	BDO	Ethanol	OD600nm	Cell Mass		Time (hrs)	Meso-2,3-BDO	Acetoin	Ethanol	Xylitol	Lactate	Glycerol	Acetate	Major	Minor	All (Mino+Major)	Minor/Major	Heterologous (H)	Native (N)	H/N
	0	100.81	0.159602	0.2	0.2	0.19	0	0.52	0.5	0.25	0.918175
	22	41.3	0.891596	0.22	1.69	0.15	0.1	13	16.75	4.97	1.97498		22	0.22	0	0.28	0.0149826	0	0.03	0
	30	2.25	0	0.26	3.21	0.22	2.48	16.69	28.81	5.95	2.19441		30	0.17	0.03	0.29	0	0	0.03	0
	48	0.31	0.96791	0.22	3.31	0.25	3.67	16.21	28.32	6.37	2.29		48	0.16	0.04	0.28	0.00963178	0	0.03	0	0.48	0.05	0.53	0.1	0.2	0.33	0.6
OD and dry cell weight relationship
	OD600nm	Weight g/L
	3.65	1.7
	4.66	1.89
	1.76	1.25
	6.37	2.29
